# Supplementary material for: Analysis of Epidemiological and Molecular Characteristics of Bocavirus in Guangzhou
Source: Viruses. 2026 Jun 20;18(6):686. doi: 10.3390/v18060686 (PMC13307671; doi:10.3390/v18060686)
Supplement: Supplementary file 1 [file viruses-18-00686-s001.zip]

Archive with 1 entries (1 files):
- viruses-4376575-supplementary.pdf
